# Supplementary material for: Sub-concussive head impacts from heading footballs do not acutely alter brain excitability as compared to a control group
Source: PLoS One. 2024 Aug 1;19(8):e0306560. doi: 10.1371/journal.pone.0306560 (PMC11293750; doi:10.1371/journal.pone.0306560)
Supplement: S1 Dataset — (XLSX) [file pone.0306560.s001.xlsx]

## Sheet: Rivermead
Groups	Pre_Headaches	Post_Headaches	Pre_Feeling of dizziness	Post_Feeling of dizziness	Pre_Nausea/vomitting	Post_Nausea/vomitting	Pre_Noise sensitivity	Post_Noise sensitivity	Pre_Sleep disturbance	Post_Sleep disturbance	Pre_Fatigue, tiring more easily	Post_Fatigue, tiring more easily	Pre_Irritable, easily angered	Post_Irritable, easily angered	Pre_Depressed or tearful	Post_Depressed or tearful	Pre_Frustrated or impatient	Post_Frustrated or impatient	Pre_Forgetfulness, poor memory	Post_Forgetfulness, poor memory	Pre_Poor concentration	Post_Poor concentration	Pre_Taking longer to think	Post_Taking longer to think	Pre_Blurred vision	Post_Blurred vision	Pre_Light sensitivity	Post_Light sensitivity	Pre_Double vision	Post_Double vision	Pre_Restlessness	Post_Restlessness
Headings	0	2	0	2	0	1	0	0	0	0	0	0	0	0	0	0	0	0	0	0	0	1	0	1	0	0	0	0	0	0	0	0
Headings	0	2	0	1	0	0	0	0	0	0	0	1	0	0	0	0	0	0	0	0	0	0	0	0	0	0	0	0	0	0	0	0
Headings	0	0	0	0	0	0	0	0	0	0	0	0	0	0	0	0	0	0	0	0	0	0	0	0	0	0	0	0	0	0	0	0
Headings	0	0	0	0	0	0	0	0	0	0	0	0	0	0	0	0	0	0	0	0	0	0	0	0	0	0	0	0	0	0	0	0
Headings	0	1	0	0	0	0	0	0	0	0	0	0	0	0	0	0	0	0	0	0	0	0	0	0	0	0	0	0	0	0	0	0
Headings	0	0	0	1	0	0	0	0	0	0	1	0	0	0	0	0	0	0	0	0	0	0	0	0	0	0	0	0	0	0	0	0
Headings	0	1	0	0	0	0	0	0	0	0	0	0	0	0	0	0	0	0	0	0	0	0	0	0	0	0	0	0	0	0	0	0
Headings	0	1	0	0	0	0	0	0	0	0	0	0	0	0	0	0	0	0	0	0	0	0	0	0	0	0	0	0	0	0	0	0
Headings	0	1	0	0	0	0	0	1	0	1	0	1	0	0	0	0	0	0	0	1	0	2	1	1	0	0	0	0	0	0	0	2
Headings	0	0	0	0	0	0	0	0	0	0	0	0	0	0	0	0	0	0	0	0	0	0	0	0	0	0	0	0	0	0	0	0
Headings	0	0	0	0	0	0	0	0	0	0	0	0	0	0	0	0	0	0	0	0	0	0	0	0	0	0	0	0	0	0	0	0
Headings	0	0	0	0	0	0	0	0	0	0	0	0	0	0	0	0	0	0	0	0	0	0	0	0	0	0	0	0	0	0	0	0
Headings	0	2	0	1	0	0	0	0	0	0	2	0	0	0	0	0	0	0	1	1	1	1	1	0	0	0	0	0	0	0	0	0
Headings	1	0	0	0	0	0	0	0	2	2	1	1	0	0	1	1	0	1	0	0	1	0	0	0	0	0	0	0	0	0	0	0
Headings	0	3	0	1	0	2	0	0	1	1	0	0	0	0	0	0	0	0	0	0	0	1	0	1	0	0	0	0	0	0	0	0
Headings	0	1	0	1	0	0	0	0	0	0	0	0	0	0	0	0	0	0	0	0	0	1	0	2	0	0	0	0	0	0	0	0
Headings	0	1	0	0	0	0	0	0	0	0	0	0	1	1	1	0	1	0	1	0	1	0	0	0	0	1	0	0	0	0	0	0
Headings	0	1	0	0	0	0	0	0	0	0	0	0	0	0	0	0	0	0	0	0	0	0	0	0	0	0	0	0	0	0	0	0
Headings	0	0	0	0	0	0	0	0	0	0	0	0	0	0	0	0	0	0	0	0	0	0	0	0	0	0	0	0	0	0	0	0
Headings	0	0	0	1	0	0	0	0	0	0	0	1	0	0	0	0	0	0	0	0	0	0	0	0	0	0	0	0	0	0	0	0
Headings	0	0	0	0	0	0	0	0	0	0	0	0	0	0	0	0	0	0	0	0	0	0	0	0	0	0	0	0	0	0	0	0
Headings	0	1	0	1	0	0	0	0	0	0	0	1	0	0	0	0	0	0	0	0	0	0	0	0	0	0	0	0	0	0	0	0
Headings	0	1	0	0	0	0	0	0	0	0	0	0	0	0	0	0	0	0	0	0	0	0	0	0	0	0	0	0	0	0	0	0
Headings	0	1	0	0	0	0	0	0	0	0	0	0	0	0	0	0	0	0	0	0	0	1	0	1	0	0	0	0	0	0	0	0
Headings	0	0	0	0	0	0	0	0	0	0	0	0	0	0	0	0	0	0	0	0	0	0	0	0	0	0	0	0	0	0	0	0
Headings	0	0	0	0	0	0	0	0	0	0	0	0	0	0	0	0	0	0	0	0	0	0	0	0	0	0	0	0	0	0	0	0
Headings	0	0	0	0	0	0	0	0	1	0	0	0	0	0	0	0	0	0	0	0	0	0	0	0	0	0	0	0	0	0	0	0
Headings	0	1	0	0	0	0	0	0	1	0	1	1	0	0	0	0	0	0	0	0	0	0	0	0	0	0	1	1	0	0	0	0
Headings	0	1	0	0	0	0	0	0	0	0	0	0	0	0	0	0	0	0	0	0	0	0	0	0	0	0	0	0	0	0	0	0
Headings	0	2	0	0	0	0	0	0	0	0	0	0	0	0	0	0	0	0	0	0	0	0	0	0	0	0	0	0	0	0	0	0
Control	0	0	0	0	0	0	0	0	0	0	0	0	0	0	0	0	0	0	0	0	0	0	0	0	0	0	0	0	0	0	0	0
Control	0	0	0	0	0	0	0	0	0	0	0	0	0	0	0	0	0	0	0	0	0	0	0	0	0	0	0	0	0	0	0	0
Control	1	0	0	0	0	0	0	0	0	0	0	0	0	0	0	0	0	0	1	1	1	1	0	0	0	0	0	0	0	0	1	1
Control	0	0	0	0	0	0	0	0	0	0	0	0	0	0	0	0	0	0	0	0	0	0	0	0	0	0	0	0	0	0	0	0
Control	0	0	0	0	0	0	0	0	0	0	0	0	0	0	0	0	0	0	0	0	0	0	0	0	0	0	0	0	0	0	0	0
Control	0	0	0	0	0	0	0	0	0	0	0	0	0	0	0	0	0	0	0	0	0	0	0	0	0	0	0	0	0	0	0	0
Control	0	0	0	0	0	0	0	0	0	0	0	0	0	0	0	0	0	0	0	0	0	0	0	0	0	0	0	0	0	0	0	0
Control	0	0	0	0	0	0	0	0	0	0	0	0	0	0	0	0	0	0	0	0	0	0	0	0	0	0	0	0	0	0	0	0
Control	0	0	0	0	0	0	0	0	0	0	0	0	0	0	0	0	0	0	0	0	0	0	0	0	0	0	0	0	0	0	0	0
Control	0	0	0	0	0	0	0	0	0	0	0	0	0	0	0	0	0	0	0	0	0	0	0	0	0	0	0	0	0	0	0	0
Control	0	0	0	0	0	0	0	0	0	0	1	2	0	0	0	0	0	0	0	0	1	2	0	0	0	0	0	0	0	0	1	1
Control	0	0	0	0	0	0	0	0	0	0	0	0	0	0	0	0	0	0	0	0	0	0	0	0	0	0	0	0	0	0	0	0
Control	0	0	0	0	0	0	0	0	0	0	0	0	0	0	0	0	0	0	0	0	0	0	0	0	0	0	0	0	0	0	0	0
Control	0	0	0	0	0	0	0	0	0	0	0	0	0	0	0	0	0	0	0	0	0	0	0	0	0	0	0	0	0	0	0	0
Control	0	0	0	0	0	0	0	0	0	0	0	0	0	0	0	0	0	0	0	0	0	0	0	0	0	0	0	0	0	0	0	0
Control	0	0	0	0	0	0	0	0	0	0	0	0	0	0	0	0	0	0	0	0	0	0	0	0	0	0	0	0	0	0	0	0
Control	0	0	0	0	0	0	0	0	0	0	0	0	0	0	0	0	0	0	0	0	0	0	0	0	0	0	0	0	0	0	0	0
Control	0	0	0	0	0	0	0	0	0	0	0	0	0	0	0	0	1	1	0	0	0	0	0	0	0	0	0	0	0	0	0	0
Control	0	0	0	0	0	0	0	0	0	0	1	0	0	0	0	0	0	0	0	0	0	0	0	0	0	0	0	0	0	0	0	0
Control	0	0	0	0	0	0	0	0	0	0	0	0	0	0	0	0	0	0	0	0	0	0	0	0	0	0	0	0	0	0	0	0
Control	0	0	0	0	0	0	0	0	1	0	0	0	0	0	3	2	1	0	0	0	0	0	0	0	0	0	0	0	0	0	0	0
Control	1	0	0	0	0	0	0	0	2	2	2	1	0	0	0	0	1	0	0	0	2	1	0	0	0	0	0	0	0	0	1	1
Control	0	0	0	0	0	0	0	0	0	0	0	0	0	0	0	0	0	0	0	0	0	0	0	0	0	0	0	0	0	0	0	0
Control	0	0	0	0	0	0	0	0	0	0	0	0	0	0	0	0	0	0	0	0	0	0	0	0	0	0	0	0	0	0	0	0
Control	0	0	0	0	0	0	0	0	1	1	0	0	0	0	0	0	0	0	0	0	1	0	0	0	0	0	0	0	0	0	0	0
Control	1	1	0	0	0	0	0	0	0	0	0	0	0	0	0	0	0	0	0	0	1	0	1	0	0	0	0	0	0	0	0	0
Control	0	0	0	0	0	0	1	0	0	0	0	0	0	0	0	0	0	0	0	0	0	0	0	0	0	0	0	0	0	0	0	0
Control	0	0	0	1	0	0	0	0	0	0	0	0	0	0	0	0	0	0	0	0	0	0	0	0	0	0	0	0	0	0	0	0
Control	0	0	0	0	0	0	0	0	0	0	0	0	0	0	0	0	0	0	0	0	0	0	0	0	0	0	0	0	0	0	0	0
Control	0	0	0	0	0	0	0	0	0	0	0	0	0	0	0	0	0	0	0	0	0	0	0	0	0	0	0	0	0	0	0	0

## Sheet: Head Acceleration (g)
Groups	Cumulative Head Acceleration (g)
Headings	13.3779
Headings	18.2179
Headings	11.6992
Headings	9.31594
Headings	13.8184
Headings	9.91694
Headings	11.4913
Headings	16.3607
Headings	12.0398
Headings	8.3069
Control	1.52381
Control	8.41639
Control	6.59445
Control	5.57227
Control	6.0222
Control	7.78291
Control	6.34588
Control	5.66477
Control	2.35308
Control	4.7211

## Sheet: CSP (normalised)
Groups	Pre_80MVC Normalised CSP (%)	Pre_40MVC Normalised CSP (%)	Post_80MVC Normalised CSP (%)	Post_40MVC Normalised CSP (%)
Headings	1	1	1.16329	1.22787
Headings	1	1	2.3555	1.27332
Headings	1	1	0.945132	1.12918
Headings	1	1	0.975751	1.13576
Headings	1	1	0.814845	0.955131
Headings	1	1	1.07765	1.09828
Headings	1	1	0.971505	1.09816
Headings	1	1	1.03918	0.95585
Headings	1	1	1.29186	1.06286
Headings	1	1	1.07031	1.09303
Headings	1	1	1.271	1.10764
Headings	1	1	1.00307	1.25426
Headings	1	1	0.94093	1.07627
Headings	1	1	1.1508	1.19743
Headings	1	1	0.937588	0.936249
Headings	1	1	1.1454	0.939803
Headings	1	1	0.886118	0.875446
Headings	1	1	0.966766	0.923914
Headings	1	1	0.916329	0.932277
Headings	1	1	1.15055	1.04251
Headings	1	1	0.969123	1.06108
Headings	1	1	1.1169	0.897357
Headings	1	1	1.02344	0.735127
Headings	1	1	0.97368	0.992316
Headings	1	1	0.949544	0.932136
Headings	1	1	1.19474	0.880058
Headings	1	1	1.45027	1.38993
Headings	1	1	1.33107	1.36346
Headings	1	1	0.552039	0.588153
Headings	1	1	1.10249	0.956322
Control	1	1	0.989506	1.01527
Control	1	1	1.04879	1.01116
Control	1	1	1.1762	1.09859
Control	1	1	1.21208	1.17373
Control	1	1	1.34142	0.867455
Control	1	1	1.06165	1.00627
Control	1	1	1.16837	0.988433
Control	1	1	0.780776	0.9716
Control	1	1	0.928254	1.07241
Control	1	1	1.05881	1.08519
Control	1	1	1.10141	1.01296
Control	1	1	1.05385	1.1292
Control	1	1	1.24014	0.876869
Control	1	1	1.00019	0.983338
Control	1	1	1.08743	0.985319
Control	1	1	1.13013	1.05936
Control	1	1	1.07667	1.02036
Control	1	1	0.901413	1.24738
Control	1	1	0.88708	1.00028
Control	1	1	0.980432	0.981252
Control	1	1	1.12691	0.98341
Control	1	1	1.21382	1.14099
Control	1	1	1.20321	1.01341
Control	1	1	1.15054	1.06153
Control	1	1	0.810836	0.97126
Control	1	1	1.06931	1.05878
Control	1	1	0.982198	1.06031
Control	1	1	1.01817	1.02453
Control	1	1	1.0987	1.05692
Control	1	1	0.903227	0.973221

## Sheet: CSP (in ms)
Group ID	Pre_80MVC CSP (ms)	Pre_40MVC CSP (ms)	Post_80MVC CSP (ms)	Post_40MVC CSP (ms)
Headings	0.174183	0.155717	0.202625	0.1912
Headings	0.11355	0.17445	0.267467	0.22213
Headings	0.16476	0.17844	0.15572	0.20149
Headings	0.1365	0.11594	0.13319	0.13168
Headings	0.14793	0.12894	0.12054	0.123155
Headings	0.19791	0.18438	0.213278	0.2025
Headings	0.1793	0.171609	0.174191	0.188455
Headings	0.14575	0.14564	0.15146	0.13921
Headings	0.158833	0.1645	0.20519	0.17484
Headings	0.12615	0.12232	0.13502	0.1337
Headings	0.130322	0.1663	0.16564	0.1842
Headings	0.128127	0.12605	0.12852	0.1581
Headings	0.16235	0.16349	0.15276	0.17596
Headings	0.110463	0.11194	0.12712	0.13404
Headings	0.12012	0.13315	0.112623	0.124662
Headings	0.11025	0.13251	0.12628	0.124533
Headings	0.12663	0.14299	0.112209	0.12518
Headings	0.14804	0.14223	0.14312	0.131408
Headings	0.23	0.22016	0.210756	0.20525
Headings	0.1096	0.118392	0.1261	0.123425
Headings	0.218158	0.209692	0.211422	0.2225
Headings	0.172583	0.17975	0.192758	0.1613
Headings	0.272183	0.249889	0.278562	0.1837
Headings	0.217258	0.190433	0.21154	0.18897
Headings	0.16113	0.159633	0.153	0.1488
Headings	0.101645	0.13339	0.12144	0.117391
Headings	0.1114	0.10525	0.16156	0.14629
Headings	0.155708	0.157327	0.207258	0.214508
Headings	0.212255	0.17171	0.117173	0.100992
Headings	0.16821	0.17171	0.18545	0.16421
Control	0.209317	0.18789	0.20712	0.19076
Control	0.135175	0.14694	0.14177	0.14858
Control	0.17406	0.16858	0.20473	0.1852
Control	0.117591	0.11823	0.14253	0.13877
Control	0.14847	0.23328	0.19916	0.20236
Control	0.223727	0.21852	0.23752	0.21989
Control	0.17853	0.20575	0.208589	0.20337
Control	0.14028	0.11303	0.109527	0.10982
Control	0.115064	0.1047	0.106808	0.112282
Control	0.303075	0.274892	0.3209	0.298308
Control	0.165978	0.16821	0.18281	0.17039
Control	0.103782	0.10681	0.10937	0.12061
Control	0.11855	0.161089	0.147018	0.141254
Control	0.0934125	0.10083	0.09343	0.09915
Control	0.11884	0.10944	0.12923	0.107833
Control	0.17108	0.17537	0.193343	0.18578
Control	0.18429	0.18371	0.19842	0.18745
Control	0.118508	0.117373	0.106825	0.146408
Control	0.129	0.118133	0.114433	0.118167
Control	0.157142	0.169792	0.154067	0.166608
Control	0.179458	0.194222	0.202233	0.191
Control	0.1546	0.168158	0.187657	0.191867
Control	0.146508	0.164	0.17628	0.1662
Control	0.1116	0.12416	0.1284	0.1318
Control	0.145673	0.15379	0.118117	0.14937
Control	0.13555	0.141725	0.144945	0.150056
Control	0.10205	0.1112	0.100233	0.117907
Control	0.137158	0.134958	0.13965	0.138269
Control	0.140675	0.15759	0.15456	0.16656
Control	0.182175	0.174267	0.164545	0.1696

## Sheet: MEP (in mV)
Groups	Pre_80MVC MEP Amplitude (mV)	Pre_40MVC MEP Amplitude (mV)	Post_80MVC MEP Amplitude (mV)	Post_40MVC MEP Amplitude (mV)
Headings	6.79682	5.71618	7.15341	7.00047
Headings	2.52487	1.29301	3.12256	2.68336
Headings	4.15253	6.29242	5.67632	7.02966
Headings	8.03254	7.88562	7.9227	7.80658
Headings	7.16699	4.63434	6.37689	6.38809
Headings	7.89635	7.03845	7.51755	7.46242
Headings	7.46518	7.71421	5.82594	7.6
Headings	4.92424	4.63492	5.74257	5.4695
Headings	4.79243	4.67366	3.51779	3.79439
Headings	6.57442	5.48323	4.64818	5.19791
Headings	5.17673	6.14071	7.26711	7.65596
Headings	5.56163	4.79263	3.54385	5.39633
Headings	3.03412	3.34856	3.25967	4.48694
Headings	2.33657	1.89571	3.34639	2.9787
Headings	7.77454	7.88618	8.1712	8.07351
Headings	1.70152	1.56706	2.27486	3.20307
Headings	5.23842	5.40834	5.95537	6.34454
Headings	6.24107	6.23332	7.15707	7.66823
Headings	5.8728	3.4246	4.52353	2.63779
Headings	5.22121	3.84274	4.87625	5.01483
Headings	1.73208	1.99076	2.48042	2.26556
Headings	4.65237	5.1627	5.81314	6.03542
Headings	5.74078	7.80016	5.80676	6.76233
Headings	5.97988	6.63002	6.1404	7.20049
Headings	8.01213	8.0152	7.92799	8.03763
Headings	4.08673	3.18759	4.11314	3.22814
Headings	2.39238	2.88598	4.22784	3.59879
Headings	5.82531	4.11864	5.86995	4.63392
Headings	8.28508	8.45116	6.59547	8.32203
Headings	6.79102	8.45116	7.60275	7.41241
Control	6.6794	6.97163	7.29428	7.16827
Control	7.85364	8.17223	8.12343	8.40025
Control	6.0199	6.2339	4.36154	6.52197
Control	5.59411	4.11142	5.34622	5.3956
Control	5.49171	5.61208	5.18338	6.0674
Control	6.74102	5.87384	5.60063	6.6344
Control	3.44377	1.97475	2.23199	2.1899
Control	7.10458	6.1595	6.878	7.34998
Control	6.35727	6.75926	6.83959	6.48449
Control	5.31664	5.48026	7.2682	6.37685
Control	6.49872	6.80365	7.25922	6.95552
Control	3.9108	5.13434	4.16727	4.11816
Control	7.80669	6.84823	7.32955	6.96175
Control	4.2429	3.19101	3.48633	3.74683
Control	4.83188	3.20464	4.03809	3.75713
Control	3.89659	4.56235	4.72544	5.35135
Control	3.53731	4.55229	3.98695	5.22648
Control	3.29604	3.97654	4.39738	4.19029
Control	5.79465	5.52143	5.80439	5.55298
Control	4.23986	4.50068	5.38242	4.35125
Control	2.79752	3.25202	2.62684	3.73146
Control	5.99564	5.81011	5.6386	6.05046
Control	8.13025	8.45717	7.48236	8.50536
Control	7.89342	7.18712	7.74338	6.45708
Control	3.74383	3.60402	3.61388	2.2628
Control	6.45091	5.35959	4.4002	5.86368
Control	4.75629	4.91486	3.55606	3.403
Control	5.80812	4.45449	5.47176	3.53813
Control	4.28288	4.45233	4.86224	4.81195
Control	6.64305	6.57756	5.49328	6.7192

## Sheet: Ball Speed (kmph)
Groups	Average Speed (kmph)
Headings	38.95
Headings	39.3684
Headings	38.6667
Headings	38.35
Headings	39.3
Headings	39.2
Headings	38.05
Headings	38.35
Headings	37.1
Headings	38.45
Headings	40.1
Headings	38.75
Headings	40.8
Headings	39.6
Headings	39.55
Headings	39.05
Headings	39
Headings	39.35
Headings	40.9
Headings	38.85
Headings	38.2
Headings	39.8
Headings	39
Headings	39.25
Headings	38.3
Headings	39
Headings	39.2
Headings	39.6
Headings	39.3
Headings	39.2
Control	40.15
Control	39.25
Control	38.65
Control	40
Control	40.75
Control	39.6
Control	39.2
Control	39.2
Control	39.4
Control	40.35
Control	40.05
Control	39.05
Control	37.25
Control	37.5
Control	38
Control	37.5
Control	37.8
Control	39.1
Control	39.35
Control	39.15
Control	39.2
Control	39.75
Control	38.8
Control	39
Control	38.95
Control	39.35
Control	38.7
Control	40
Control	40.25
Control	39.25

## Sheet: Dynamometer (% of MVC)
Groups	Pre_80MVC Pressure (% of MVC)	Pre_40MVC Pressure (% of MVC)	Post_80MVC Pressure (% of MVC)	Post_40MVC Pressure (% of MVC)
Headings	0.835866	0.438298	0.812766	0.433156
Headings	0.783369	0.394816	0.80108	0.42529
Headings	0.828078	0.39024	0.883183	0.406006
Headings	0.766779	0.414262	0.769067	0.431711
Headings	0.758245	0.430053	0.809043	0.436896
Headings	0.80408	0.419142	0.782778	0.420942
Headings	0.757309	0.427378	0.763805	0.408817
Headings	0.765466	0.424153	0.810381	0.4375
Headings	0.808464	0.427273	0.805016	0.446082
Headings	0.80413	0.448968	0.79056	0.465192
Headings	0.770604	0.449725	0.781593	0.434615
Headings	0.763636	0.388986	0.757971	0.392995
Headings	0.816538	0.487115	0.837885	0.440192
Headings	0.791624	0.438212	0.826005	0.413948
Headings	0.789938	0.4154	0.79692	0.427421
Headings	0.807763	0.431052	0.794607	0.420599
Headings	0.731389	0.410278	0.79	0.434167
Headings	0.721591	0.410577	0.769952	0.393357
Headings	0.779104	0.417484	0.789339	0.380171
Headings	0.787387	0.431081	0.788514	0.401126
Headings	0.830093	0.436883	0.855556	0.441358
Headings	0.74529	0.421196	0.825181	0.454167
Headings	0.779132	0.447045	0.779339	0.502273
Headings	0.793521	0.476386	0.802888	0.502147
Headings	0.819393	0.457944	0.83271	0.374026
Headings	0.840833	0.45325	0.84375	0.460909
Headings	0.787879	0.395602	0.786389	0.420556
Headings	0.797222	0.399815	0.801587	0.430093
Headings	0.756046	0.408445	0.770372	0.411068
Headings	0.808222	0.448519	0.823556	0.45899
Control	0.779104	0.417484	0.789339	0.380171
Control	0.789778	0.4145	0.793667	0.402167
Control	0.731099	0.400804	0.751743	0.408311
Control	0.783929	0.417187	0.798884	0.426116
Control	0.821289	0.433613	0.840336	0.434454
Control	0.766611	0.412929	0.788259	0.417678
Control	0.804433	0.433498	0.799507	0.426355
Control	0.761268	0.454225	0.803457	0.469718
Control	0.833184	0.453831	0.818832	0.422754
Control	0.799042	0.431225	0.822212	0.424866
Control	0.802847	0.518505	0.803203	0.519573
Control	0.792779	0.408008	0.776181	0.440657
Control	0.816348	0.436174	0.80332	0.420435
Control	0.763955	0.38756	0.780702	0.403158
Control	0.801364	0.432273	0.780682	0.423485
Control	0.853714	0.536	0.816667	0.478286
Control	0.808958	0.435417	0.806042	0.426736
Control	0.846683	0.430631	0.81509	0.443243
Control	0.792205	0.406236	0.77951	0.405345
Control	0.801484	0.42551	0.780442	0.376361
Control	0.749051	0.429487	0.715751	0.449011
Control	0.767778	0.409127	0.74873	0.401247
Control	0.80154	0.473224	0.801093	0.445811
Control	0.827083	0.422708	0.819375	0.444167
Control	0.808702	0.463681	0.817959	0.473262
Control	0.82987	0.499524	0.822857	0.496429
Control	0.839617	0.454918	0.85	0.42459
Control	0.804749	0.457045	0.746564	0.444526
Control	0.775926	0.449259	0.766296	0.408889
Control	0.79778	0.49945	0.818482	0.4967
